# Supplementary material for: Ionic Liquid-Based Immunization Patch for the Transdermal Delivery of Antigens
Source: Molecules. 2024 Jun 24;29(13):2995. doi: 10.3390/molecules29132995 (PMC11243093; doi:10.3390/molecules29132995)
Supplement: Supplementary file 1 [file molecules-29-02995-s001.zip]

Archive with 1 entries (1 files):
- molecules-3028331-supplementary.pdf
